# Supplementary material for: Optimizing Session Frequency in EEG Biofeedback: A Comparative Study of Protocol Dynamics and Neuromuscular Adaptation in Elite Judo Athletes
Source: Sensors (Basel). 2026 Mar 26;26(7):2077. doi: 10.3390/s26072077 (PMC13074261; doi:10.3390/s26072077)
Supplement: Supplementary file 1 [file sensors-26-02077-s001.zip]

Archive with 1 entries (1 files):
- sensors-4193568-supplementary.pdf
